# Supplementary material for: Peripheral Ion Channel Genes Screening in Painful Small Fiber Neuropathy
Source: Int J Mol Sci. 2022 Nov 15;23(22):14095. doi: 10.3390/ijms232214095 (PMC9696564; doi:10.3390/ijms232214095)
Supplement: Supplementary file 1 [file ijms-23-14095-s001.zip]

Archive with 1 entries (1 files):
- ijms-1978410-supplementary.pdf
